# Supplementary material for: Preoperative Inflammatory Markers and the Risk of Postoperative Delirium in Patients Undergoing Lumbar Spinal Fusion Surgery
Source: J Clin Med. 2022 Jul 14;11(14):4085. doi: 10.3390/jcm11144085 (PMC9324332; doi:10.3390/jcm11144085)
Supplement: Supplementary file 1 [file jcm-11-04085-s001.zip]

Archive with 1 entries (1 files):
- jcm-1811184-supplementary.pdf
